# Supplementary material for: N-Doping/KOH Synergy in Waste Moss Biochar for Geosmin Removal in Aquaculture Water: Elucidating Surface Functionalization and Activation Mechanisms
Source: Biology (Basel). 2025 Aug 14;14(8):1045. doi: 10.3390/biology14081045 (PMC12383663; doi:10.3390/biology14081045)
Supplement: Supplementary file 1 [file biology-14-01045-s001.zip]

Archive with 1 entries (1 files):
- biology-3805158-supplementary.pdf
